# Supplementary material for: Modeling of auditory neuropathy spectrum disorders associated with the TEME43 variant reveals impaired gap junction function of iPSC-derived glia-like support cells
Source: Front Mol Neurosci. 2025 Jan 6;17:1457874. doi: 10.3389/fnmol.2024.1457874 (PMC11743952; doi:10.3389/fnmol.2024.1457874)
Supplement: Supplementary file 1 [file Data_Sheet_1.ZIP]

Archive with 12 entries (11 files):
- Supplementary/
- __MACOSX/._Supplementary
- Supplementary/Table S1. The list of antibodies..docx
- __MACOSX/Supplementary/._Table S1. The list of antibodies..docx
- Supplementary/.DS_Store
- __MACOSX/Supplementary/._.DS_Store
- Supplementary/Supplementary.docx
- __MACOSX/Supplementary/._Supplementary.docx
- Supplementary/Figure S2.tif
- Supplementary/Table S2. The list of primer..docx
- __MACOSX/Supplementary/._Table S2. The list of primer..docx
- Supplementary/Figure S1.tif
